# Supplementary material for: Genetics of H5N1 and H5N8 High-Pathogenicity Avian Influenza Viruses Isolated in Japan in Winter 2021–2022
Source: Viruses. 2024 Feb 26;16(3):358. doi: 10.3390/v16030358 (PMC10975693; doi:10.3390/v16030358)
Supplement: Supplementary file 1 [file viruses-16-00358-s001.zip]

Archive with 1 entries (1 files):
- viruses-2856325-supplementary.pdf
